# Supplementary material for: IDH2 Deficiency Promotes Endothelial Senescence by Eliciting miR-34b/c-Mediated Suppression of Mitophagy and Increased ROS Production
Source: Antioxidants (Basel). 2023 Feb 27;12(3):585. doi: 10.3390/antiox12030585 (PMC10045915; doi:10.3390/antiox12030585)
Supplement: Supplementary file 1 [file antioxidants-12-00585-s001.zip]

Archive with 1 entries (1 files):
- antioxidants-2224401-supplementary.pdf
